# Supplementary material for: Identification of prognostic hub genes and functional role of BAIAP2L2 in prostate cancer progression: a transcriptomic and experimental study
Source: Front Immunol. 2025 Apr 28;16:1543476. doi: 10.3389/fimmu.2025.1543476 (PMC12066489; doi:10.3389/fimmu.2025.1543476)
Supplement: Supplementary file 1 [file Table1.xlsx]

## Sheet: Sheet1
Only DEGs	Only Prognostic genes	DEGs AND Prognostic genes
TNMD	DHX33	CHRNA4
PDK4	RPAP3	BAIAP2L2
ZMYND10	MPO	ZP1
MYH13	LUC7L	PAQR6
SLC13A2	NOX1	LINC00308
MATK	MAPK8IP2	ZNF560
TFAP2B	AKAP8L	Y_RNA
CLCA4	PRICKLE3	AC006970.1
C8B	CLK1	AL512622.1
IBSP	CXorf56	RPSAP2
DNAH5	VEZT	AC084026.2
ZIC2	NUP160	OR10G2
MAGEC2	STAP1	MED15P6
ROS1	TBC1D23	AC015910.1
LMO3	C6	AC010327.4
COL9A2	OFD1	AC010624.4
CBLN4	ZNF112	MEI4
NPFFR2	BICRA	AC025062.3
ARSF	GLP2R	AL512283.3
MYLK	IFT80
ATP2B3	ASNS
GAL	PVR
EPHA8	MARK3
TRPM5	FRYL
MOV10L1	MKRN2
CD5L	TM9SF3
PTGS2	FAM76B
PAX2	DCT
CAPN6	SESN1
CPB2	CNOT4
AFP	DUSP12
TRPM3	CCNT2
GSTP1	DIS3
SLCO1A2	YTHDC1
NKAIN1	TGDS
AKR1B1	TMEM230
HBQ1	DHX32
GNAO1	RCOR1
SLC26A3	MCOLN1
APOH	ZFHX4
JPH4	TBL1Y
PTGS1	NUP188
TDRD1	PDE6C
CRTAC1	FBXL19
EFNA2	PIK3IP1
PLA2G3	DMC1
KCNK10	PMM1
TRIM9	VCPKMT
CCDC198	PNN
CPNE6	SGK2
MYBL2	RAB5IF
HAO1	STK4
CST4	RPS10P5
WFDC2	ACOT8
SPINT3	RIOK3
EPPIN	ALG13
LIPG	ASB9
NOL4	FMR1
MCF2	ARL2BP
KLHL4	MAZ
OLFM4	RHOV
MSLN	AKT2
NDRG4	NAPA
QPRT	PBX4
SLC6A2	RBM28
TGM5	MYL10
CA2	SLC1A1
ANXA13	NSMCE4A
NEFM	BCCIP
ADAM2	DNAJC12
FGL1	PIGL
TUBB4A	MED31
AMH	ALOX12
CASP14	LUC7L3
CLC	MMD
SULT2A1	ZNF330
COMP	VPS29
HPN	RFX4
PON3	RHAG
ATP6V0A4	GMNN
LHX2	HBEGF
ELAVL2	CLK4
GLIS3	CNOT6
GATA3	TCERG1
UNC5B	SMC4
ASPA	ABCC5
HOXB6	ABHD14A-ACY1
SMR3A	NKTR
ANXA10	INO80D
SLC2A9	FANCL
FOLR1	ABCB6
APOC3	SRSF7
SCGB2A2	ORC2
SYT10	TNR
RASAL1	QSOX1
SLCO1B3	CTH
ADTRP	FBXW2
ULBP1	RBM25
BMP5	ATAD2B
SIM1	LGALSL
NR2E1	HELLS
AGXT2	MSANTD2
UNC5A	MAPK8IP1
KNG1	TRMT13
HRG	SLC25A51
IL1A	PDE1B
EVA1A	NFE2
KCNJ13	SLC12A5
OTX1	ZNF45
IL1RL1	GTF3C4
DLX2	NAPB
KISS1R	LRRN4
PLA2G4A	AUNIP
RPE65	PKMYT1
HPCAL4	SMARCA4
PLPPR5	EMC6
CRYGD	ZNF780B
TTR	USP6
CA14	MIS18BP1
ATP10B	MAP7D3
ABCG2	GTPBP3
SLC46A2	RBM39
ONECUT2	ATP6V1E1
NKX2-3	KCNC3
CPN1	NAPSA
SFRP5	ZRANB2
HOXB8	KHDC4
HOXB5	MUTYH
TNN	KATNBL1
KCNJ5	C9orf40
LYZL1	GOLM1
TNFSF11	PRADC1
CLU	MPHOSPH6
ADRA1A	WASHC4
TBX4	CKAP2
IAPP	MMD2
SLITRK3	ZFP37
PAEP	NCBP1
KIAA0087	HINT2
NXPH1	CREBZF
NPY	KNL1
TWIST1	ZGRF1
AKR1D1	NUP58
HOXC13	RBM26
HOXC12	GRTP1
HJURP	ZSCAN29
COL10A1	ARRDC4
G0S2	LINS1
SLPI	CCDC33
KCNS1	GCSH
SEMG2	COPS3
MATN4	NPEPPS
SEMG1	MINK1
BTN1A1	TP53
OR2B6	TPGS1
DNAH8	EVI5L
CRISP1	ITGB3BP
AMELX	MTF2
PAX8	GPR161
PAX1	HORMAD1
NKX2-2	SPAG16
DEFB129	USP53
FAM83C	LRRTM2
GRPR	EPHA1
CTAG2	KRBOX4
ATP13A4	RAB41
PLAAT1	ERLIN2
GNG13	MSRB2
SPINK2	LAMTOR1
FEZF1	WDR17
HOXD3	TEX12
KLK14	PRSS53
CDO1	TEX30
APOC1	QTRT2
DPP6	KIN
SULT4A1	TIAL1
MNX1	ZNF776
NUTM2F	HNRNPDL
FBP2	C7orf31
PYY	ANKFN1
CDX4	VOPP1
ANO1	RPL30
BARX1	FAM122B
SNAP25	EXOG
ATP1A4	WDR19
CRP	MITD1
APCS	AHCYL2
ANGPTL3	PLA2G2F
ATP8A2	DEDD
CHIT1	EPB41
LGR6	SYNJ1
LYVE1	PAXBP1
MRO	M1AP
GSTM1	ZNF222
GSTM3	ZNF235
SLCO1B1	CELF5
SOX3	SRSF2
CBLIF	PPP1R32
HNF1A	NAXE
KCP	SPICE1
IL36RN	U2SURP
IL1F10	ZDHHC3
LMX1B	YEATS2
NXPE4	RNF168
DUOX1	EXO5
CYP19A1	AIMP1
CLCA2	FBXW12
LBX1	ABHD18
AOX1	NDST3
PIK3C2G	CEP44
PLCZ1	HEY1
COL2A1	PIGA
PPFIA2	TSHR
FOXN4	RPUSD4
PDX1	ZNF503
METTL21C	TMEM100
ZIC5	NUDT13
KCNH5	ZNF701
DUOXA1	FTH1
DUOXA2	MGAT2
DUOX2	FAM107A
CYP1A2	STXBP6
RHCG	MAP2K1
SEPTIN12	ZBTB43
CLEC18B	PRELID1
ADAMTS18	NPIPB3
RNF157	PYDC1
PNMT	FOXD4
STAC2	LRRN2
DMRTC2	NUDT6
IL19	ZNF440
NLRP12	PTCRA
PRDM16	KNDC1
PADI3	RRM2
CYP4B1	RPS7
BARHL2	ATPAF2
CRABP2	COPRS
FAM163A	DNAJB7
CRNN	AFF1
REG3G	ZNF621
NXPH2	OXSR1
SCN1A	RBM4B
DLX1	GLIS1
STAC	STAG3L3
AHSG	BBS1
VWA5B2	SNHG29
CABS1	ZNF654
GC	UCP3
UGT3A1	C11orf68
LECT2	ZNF77
SLC17A4	AC008969.1
IGFBP1	RBIS
IGSF1	ACAD9
ZNF185	ZNF518A
ATP6V0D2	MAMDC4
FAM83A	GOLGA8Q
PTGES	NDUFV2
ANKRD30A	CEP295NL
A1CF	GPR35
HABP2	AP001885.1
VAX1	RRS1
SCGB1A1	FAM133A
SYT8	ZFPM1
OOSP2	PSTK
CHEK1	HSP90AA6P
KIRREL3	ZNF875
CDH8	ZNF708
CCDC83	B4GALNT4
THRSP	FAM104B
ATP6V1G3	ACTL10
KCNJ1	TRAK1
TDO2	AC138356.1
ASTN1	COA5
POU4F1	ZNF530
CYSLTR2	UBE2G2
SLC16A12	SDR42E1
FEZF2	RPL9P14
KCNJ16	PRPF39
CLCA3P	RBM11
PANX3	ROR1
ANGPT1	MRPL40
ENPP3	MORN5
FAM167A	EP400P1
PDE1C	RNPC3
EPHB1	SDHAP3
MAGEC1	ZNF17
SLC24A2	SLC36A3
ADCY8	PDZD7
WIF1	P2RY4
UGT2B4	AL162231.1
FUT6	EPOR
ADGRG4	FANCA
ZIC3	TMEM221
TMEM171	ZNF793
CACNA1D	SRSF10
KCNJ15	CRYM-AS1
ERG	ZNF600
SLC34A2	ZNF140
DUSP2	SIAH1
APOA2	IPO4
WFDC8	CACNA1H
WNT9B	ZNF782
AC005041.1	ZNF418
ACTC1	ZNF700
SIM2	ZFP28
CES5A	ZNF470
SPON2	ZNF100
PIP	SLC25A29
TFF3	SRC
TFF2	ADGRA1
LCN1	MIRLET7BHG
SCGB3A1	HMGA2-AS1
AQP5	ZNF675
PRR35	DPP4
CCDC78	ZNF433
CCDC27	AKAP17A
IL20	ELOVL2
KCNF1	NOL8
IVL	ZNF876P
SPRR3	ZNF536
LINC01116	MDM4
SLC2A2	ARHGAP11A
NKX6-1	BHLHB9
ALB	SPOUT1
UCN	RNU6-50P
TGM4	RNY1P13
CLDN19	RN7SKP80
CAMKV	SNORD6
SLC45A2	ZNF525
F2RL2	IGBP1-AS1
SPINK1	EEF1AKMT2
CDC20B	RUFY2
SPZ1	AGAP6
CARTPT	CSNK2B
TERT	ZNF814
FOXQ1	ZNF551
ACSL6	CBWD4P
FBXL21P	SMG1P2
FABP5	EIF3CL
SBSPON	VCX3B
DEFA5	OR7E91P
DEFA6	SNORA22B
NKX6-3	SNORA9B
ARMC3	SNORD15B
CLDN2	RNU6-476P
PHYHIPL	SELENOH
SLC18A2	PRR22
SLC39A2	TAS2R14
C10orf82	RNU6-930P
NETO1	RNU6-882P
PKD1L2	SCYL2P1
CDH16	AL365223.1
ACSM1	RPL13P6
CHP2	GPC2
OR51E2	AC002056.1
MMP26	GTF2H4
AQP2	TAX1BP3
GPD1	TTLL3
LY6D	LINC00887
TBX10	CTAGE11P
KRT24	KRT8P14
PLAAT5	FAM185BP
SCARA5	SEPTIN7P2
FAM83B	TPM3P4
FOXI1	GNL3LP1
H1-4	AC092506.1
INSM2	C1orf167
SCN11A	AL023284.2
MFSD2A	KRT19P1
SFTPC	PTMAP3
ADAM18	BTBD10P2
HTR1E	MIR1285-1
TRIM49	RNU6-387P
TM4SF20	AL590666.1
ZBBX	AC005104.1
OR6F1	AL353807.1
OR5AU1	AC241585.1
ELSPBP1	LAPTM4A-DT
MUC15	AC234781.1
GKN1	AL391427.1
CST2	IMPDH1P8
EMX2	AL583808.1
CST1	ARSDP1
KRT4	AC078883.1
KRT72	RPL23AP18
HSD17B13	AL353572.1
COX7B2	AL050320.1
IRX1	AL022310.1
HOXB9	IFNA20P
TRH	LINC01203
PAQR8	ST7-AS1
PATE1	AL158834.2
FUT3	HSFY3P
KCNG3	AL139396.1
OPRPN	AL138921.1
SMR3B	LINC01624
NETO2	SOCS5P4
UGT2B7	AL136114.1
KRT13	PABPC4-AS1
KRT20	AL354861.2
KRT27	AL354989.1
OTP	CCT6P1
FGA	BX284668.2
FGB	OR7E128P
CYP4F22	AC009955.1
FOXB1	VDAC1P8
ZNF556	RPS3AP54
FRMD3	AC006017.1
ATOH1	AL359837.1
OR5B2	MRPS18AP1
HOXC5	AC118754.1
LVRN	LINC02641
HSPA6	AL358781.2
DMRT2	ELOVL2-AS1
TMEM196	LIMD1-AS1
NLRP13	FTX
GPRC6A	AC024084.1
APOBEC4	KRT8P7
SLCO4C1	AC007036.2
NWD2	AC004840.1
EVX2	THBS3-AS1
LINGO2	HCG18
KY	PRDX3P2
BRSK2	IMPDH1P10
GPR149	TERF1P7
CA5A	EMSLR
DSG4	KANTR
CST6	TIMM9P2
APOF	LINC00342
LPL	CTAGE7P
ACRP1	AL512604.2
PNLIP	FAM53B-AS1
GPX2	CNIH3-AS2
FOXG1	ZNF197-AS1
OR51L1	AC011294.1
SOX11	YEATS2-AS1
OR51G2	CTC-338M12.4
OR51A7	RPS20P10
OR51T1	AC026462.1
OR51H1	ZNF37BP
OR51S1	HMGN2P5
OR51F2	UPF3AP3
GCNT4	H2AC5P
OR51N1P	SNRPGP10
PRDM16-DT	AC073150.1
CAPZA3	RPL38P5
LCN15	POU5F1P3
HTR1A	LDHAP7
NEUROG2	AC011290.2
OR4K11P	COX10-AS1
RPRML	LDHAP3
LRRC3B	LINC01376
ITLN1	EI24P2
FAR2P1	NPM1P40
WFDC9	ASNSP3
SLC9A4	ARHGEF38
ADGRD2	GAPDHP2
WFDC10A	ZBTB40-IT1
ZSCAN4	CKMT1B
AL157366.1	AP001056.1
LINC01555	CDK6-AS1
CXCR2	RPL7AP73
CHRM2	AL445218.1
PENK	RNU7-48P
TMEM132C	RNA5SP311
CFAP65	SNORD124
EDDM3B	LLPH-DT
EDDM3A	PARGP1
TMEM252	AC091390.3
LINC00301	AL512306.2
MGAT4C	FAR2P3
KCNA4	RPS12P27
LIPF	AC026348.1
FAM87A	RN7SL338P
TEX19	COX6B1P2
EPGN	AC093627.6
CCNYL2	KRT8P35
HOXB4	AC012158.1
HCAR2	AC079203.1
KRTAP13-2	AC000120.1
RGS7	AC092944.1
NKX2-5	RPL23AP55
C2CD4C	AGAP13P
POTEC	AC009108.1
EPHA10	RN7SL832P
OVCH2	RPL5P17
TMEM89	AP003352.1
BPIFA4P	AC024588.1
MARCHF11	AC087521.2
OPCML	AL049840.2
FOXL2	LINC00920
SRARP	SPTY2D1OS
H1-5	KRT18P31
COLEC10	MTND4P9
SEPTIN5	FZD10-AS1
FAM110C	AC112722.1
MUC6	CLSTN2-AS1
SLC22A10	CDK3
LINC00313	AC012645.1
WASIR1	AC138956.1
MAGEA11	THAP9-AS1
SPATA8	H3P24
PDIA2	MIR3945HG
PRAME	AC114939.1
C11orf87	ZNF550
LINC00839	MSNP1
ATP4B	BRCC3P1
KRT73	RNU7-123P
DEFB131A	RNU6-1136P
TRY2P	WASHC5-AS1
TMEM212	USP12P1
LINC00643	LINCR-0001
KRT3	AC104248.1
DEFB132	PCDHGB2
KLK12	AC016573.1
CYP4F8	INTS9-AS1
FOXI2	AC090739.1
KRT16	NPIPB11
SERPINA11	AC011773.1
TMPRSS11A	PPIAP41
SLIT1	AP000487.2
CIDEC	AC009646.2
DCC	LMNTD2-AS1
CDHR4	SUGT1P4-STRA6LP
ISG15	AC134775.1
C2orf88	AP002340.1
SLC18A3	EBLN2
HELT	AP003072.2
PALM3	AP001266.2
DMBT1	AC009533.2
C10orf99	AC131206.1
PPP3R2	ATP5MGP1
SERPINA5	POLG2
AC010969.1	AC006518.2
AC123904.1	NHLRC4
ADRB3	AC084033.1
PLA2G2E	AC073896.2
RPSAP47	AC084824.1
ASTL	AC079385.1
SP6	SCAT2
ANKRD34B	CNPY2
S100A14	KRT18P20
GJB4	HNRNPA3P10
CRYBA4	LINC02457
CLPSL2	Metazoa_SRP
AC079612.1	PPT2-EGFL8
PATE2	AL512791.1
OR2T4	PDF
FAM163B	HIF1A-AS1
LCE1C	AL583810.2
MAGEA6	LINC01146
LINC00336	CEP95
GATA3-AS1	AL121820.2
DCHS2	ADAM20P1
OR51D1	AC013356.2
OR13G1	AC090607.1
SLC28A3	AC105339.3
DMBX1	AL117209.1
MYH6	AC009996.1
OR51C1P	AC132938.1
KLHL14	AC010889.1
SCGB1D4	AC092127.1
HOXC6	HMGN2P40
OR51A8P	AC026150.1
OR51H2P	LINC00543
HOXC4	AC055855.1
B3GNT6	AP006545.1
SH2D1B	AC009486.1
ARC	AC012181.2
AKR1C4	ATP2C2-AS1
MAGEA1	AC025271.3
GPX6	AC005829.1
LRRTM3	AC093525.6
GRIN3A	AC134682.1
BRINP2	TUBB8P7
DCAF12L1	LINC01978
POU3F3	HNRNPA1P16
U3	AC027763.1
SNORD104	AC116914.2
SNORA73B	AC004148.1
RNA5SP48	AP000845.1
SNORA74A	AC100778.2
AC012291.1	AC005726.2
VTRNA1-2	AC132812.1
TAS2R2P	AC104984.2
LINC00970	AP001178.2
AC144450.1	AC020558.2
AL354984.1	AC129510.1
GLYATL3	RPL17
LCN8	SYPL1P2
SLC12A5-AS1	AC022211.3
C2orf72	MIR3685
CLPSL1	MIR5195
MUC21	LINC00668
LRCOL1	RN7SL574P
FOXB2	AC009137.2
TRIM31	ZNF790-AS1
AC010624.1	ATF7-NPFF
OR2H1	LINC01864
OR2J3	MIR497HG
INSYN2B	S1PR2
ST8SIA6-AS1	AC125437.1
FAM83A-AS1	EIF5AP2
PRSS1	AP005264.4
CCNI2	SLC25A36P1
OR51A4	AC012254.4
LINC00898	AL592211.1
LINC00634	AC022762.2
FAM183DP	AC123912.1
SLCO1B7	SMIM17
GMNC	AC010325.2
PCOTH	BNIP3P27
C1QTNF9B	AC245884.9
KRTAP5-1	AC005523.1
DEFB134	VN1R107P
C21orf62	AC008687.4
OR7E161P	LINC00664
SMIM21	BNIP3P26
SERPINB5	AC136469.1
KRTAP20-4	AC022150.2
SNORA41B	Z98884.2
DIO1	AC004817.3
TRGJ1	MKNK1-AS1
TRGJP	AC068768.1
TRGV9	AC078795.1
VPS26CP1	AC026691.1
EEF1DP5	AL020997.3
MAGEA12	AC090589.3
KRT222	AC125494.3
UGT2B11	AC087203.3
AC011487.1	AL021878.4
UCA1	AL121758.1
CYP4F30P	MKI67P1
TMEM213	AC022400.3
AC092952.1	SRGAP2D
SPINK13	AC013244.1
LINC01913	AC004130.2
GRXCR1	Z83843.1
TMED11P	AL021368.1
SIAH3	AC090948.1
C20orf202	SNORD14A
HMX1	GTF2H5
LINC01139	AC087623.2
FMO9P	AL365330.1
MARCKSL1P2	AL139022.2
PIMREGP2	AL138831.2
SP9	AL022345.1
SSXP10	AP003355.2
H2BC16P	NUDT3
OR4K12P	AC116351.2
AC008060.1	AL121658.1
CELA3B	LINC02019
AL356473.1	AC069294.1
SNORD88A	AC004877.1
EBF2	AL139124.1
DPP3P2	AL136038.4
MAGEA3	AC005837.3
RN7SKP86	AC245297.3
KLF2P3	AC016747.4
AP006748.1	AC025594.2
ACSL6-AS1	SPDYE19P
AC005165.1	AC004678.1
LINC01208	AC073107.2
CERS1	AC079414.3
AC007091.1	PCDHGB9P
VN1R40P	HERC2P2
PAEPP1	AC010327.6
CENPVL3	MIR6730
AC073508.1	AC120498.10
AL358232.1	Z69720.2
AP000697.1	AC141586.4
AL117329.1	AC018628.1
AL356417.1	Z98885.3
LINC01087	AC021945.1
LEMD1-DT	AL158801.4
AC016735.1	AC002094.5
AL391704.1	AC020763.4
AL161908.1	AC020978.9
LINC00393	AP001273.1
LINC02830	LINC00552
AL512363.1	CU634019.5
OR51A5P	AC011504.1
LINC01802	AC012676.5
AL358216.1	AC011481.3
AL662890.1	AC073857.1
MIR137HG	AC135050.7
PGM5P4	GGT4P
LINC01671	AC019080.5
LINC01623	AL356481.3
AP001046.1	TMEM272
AC010970.1	LINC01394
C3orf86	LINC01144
AL513210.1	PEG13
PCA3	LINC01002
MTND1P23	AC107068.2
LAMP5-AS1	AC006207.1
AP001434.1	AC068620.3
AC112492.1	AC001226.2
NPY6R	AP002851.1
AL353803.1	AC069544.2
LINC01345	AP000356.2
AC013470.2	AC079781.5
NAALADL2-AS2	AC133644.2
LINC01509	AC068831.6
AL023802.1	AC004967.2
LBX1-AS1	AC098484.4
AL139275.2	AL442003.1
IL21-AS1	AL109628.2
AC092535.2	AL035106.1
AL136456.1	AC107081.3
SLAMF6P1	AF111169.4
AL139280.1	AC009501.2
HPN-AS1	AC139019.1
AL157702.2	AL132775.1
LINC00355	AC097468.3
AL358394.1	AC146507.3
SNAP25-AS1	AL137139.2
AL449043.1	AC080132.1
SNX19P1	AL662884.5
LINC01320	AC010624.5
AL663070.1	AC061958.1
AC106875.1	AL020997.5
AC068057.1	AC068286.2
AL033519.4	AC068189.2
FNDC10	AC009754.2
AC141930.1	AC115284.4
AC245100.3	AC132872.5
AC010655.1	AL590064.1
AL691420.1	AC073611.1
SRGAP3-AS2
SAPCD1
AL513542.1
HCG22
RPSAP1
AC012123.1
MYLKP1
AC012307.1
AC107419.1
AL161457.1
AC105398.1
BX284656.1
PGBD4P8
AC062039.1
LINC00858
AL359853.1
LINC00379
LINC01204
PIGCP2
LINC01159
EMX2OS
AC007128.1
TRPM2-AS
ANKRD66
AL354793.1
AURKAP2
AC005208.1
FEZF1-AS1
DNAJB5P1
OR3D1P
AL354824.1
AC006007.1
LINC00486
AL049649.1
LINC01508
SPATA20P1
AC007099.1
KLF2P1
RNF2P1
WASF5P
FAR2P4
AC105450.1
AL451069.2
TSPAN19
DOC2GP
PCAT7
LINC01819
AL359551.1
AL662864.1
VN1R54P
DYTN
AL354714.3
AL596442.1
TMEM114
OR52I1
AL031674.1
AL354824.2
VDAC1P13
OR5H8
AC104088.1
AL451127.1
AL390294.1
AC004862.1
LINC00442
AP001610.3
RPL35AP20
NALCN-AS1
AC125238.1
PHGR1
ERVH48-1
HOXB-AS3
AC002511.2
LINC01687
LINC01648
SYNJ2-IT1
AL021395.1
LINC01518
AL022332.1
PANTR1
AC004947.1
AC003985.1
LINC01694
AC003988.1
LINC01641
AC009264.1
AC098828.1
AL356010.2
RHOXF1P1
AC005064.1
FOXP4-AS1
LINC02817
AL157387.1
LINC02623
LINC01524
AC104667.2
LINC02674
FABP5P7
SHISA8
MNX1-AS2
C19orf81
BX324167.1
AC026391.1
LINC02532
LINC00383
THRA1/BTR
HLA-Z
LINC01102
LINC00993
SNTG2-AS1
LINC00607
ADAM21P1
AL158828.1
GPC5-AS1
PATE3
ELFN1-AS1
AP002856.3
ZPLD2P
AL161618.1
Z82210.1
VN1R53P
AL158168.1
KLF2P4
AC003986.3
AL354761.1
DLX2-DT
RPL27AP3
AL512594.1
FABP5P1
AC100823.1
AL359924.1
ANO7L1
AL034397.1
PATE4
HNRNPA1P57
LINC02836
AP002856.4
AL365226.1
AC097527.1
LINC01866
CT75
LINC01143
KCNMB2-AS1
SPATA3-AS1
LINC02806
AP000844.2
LINC00707
AL354863.1
AL121781.1
RPS4XP23
CYP4F62P
LINC01210
RN7SL12P
ZNF736P9Y
AC108718.1
CPHL1P
AC108752.1
AC108860.1
ADAMTS9-AS1
HNF1A-AS1
XACT
AC084211.1
AC112493.1
AC093583.1
AMACR
ARHGDIG
HOXB-AS4
AC121764.1
KMT5AP3
RN7SL292P
LINC02050
AC104831.1
UGT1A3
AC012123.2
MNX1-AS1
LINC02027
ELFN2
AL035660.2
GSTA2
RN7SL314P
AC093001.1
APOBEC3C
LINC01391
RAD21L1
LINC02086
DRAIC
LINC01513
ALDH1L1-AS2
CASC8
LINC01019
LINC01194
AC097515.1
LINC02383
LINC02120
LINC02056
PCP4L1
LNX1-AS2
ASNSP1
AC021146.2
AC133963.1
AC021146.3
AC147055.1
LINC01085
AC008549.1
AC111000.2
AC106771.1
AC078850.2
APOBEC3AP1
AC114284.1
AC034234.1
AC011389.1
LINC00939
LINC02057
LINC02488
LINC01060
AC116049.1
ZEB2P1
LINC01187
AC005699.1
HOXC13-AS
AC106772.1
TNRC18P1
LINC02242
AC116345.1
AC099509.1
HS3ST5
OR7E83P
ARHGEF38-IT1
AC087457.1
CBX3P3
LINC01612
LINC02200
SLC2A9-AS1
AC106798.1
AC092335.1
LDHAL6CP
LINC02492
LINC02515
LINC01182
AC023794.3
AC010343.3
AC119751.4
AC139783.1
AC106865.1
AC024022.1
AC010255.2
AC108865.1
OR7E85P
AC139783.2
LINC02163
AC132803.1
ANKRD20A17P
LINC02512
AC017007.5
LINC02882
DNAJB6P2
LINC02462
AC008574.1
LINC02475
LINC00958
AC104071.1
AC021151.1
FOXD1
UNC93B7
AC010395.2
AC092535.4
RNA5SP154
AL451137.1
AP003548.1
C8orf88
AC100860.1
AC022034.3
AC023644.1
AL356133.1
LINC01942
PCAT1
AC122713.1
CA3-AS1
NKX2-1-AS1
AC025674.2
ZFHX4-AS1
AC021678.2
AC100802.1
AC018616.1
AC034205.2
AP002981.1
AC009902.2
AL451137.2
AC021915.2
GLYATL1P4
LINC02584
AC105219.1
AP004550.1
NAV2-AS4
AC087379.1
AC087379.2
GLYATL1P2
SLC25A47P1
LINC02751
OR7E158P
AP002498.1
AP003128.1
GLYATL1B
SMILR
HCAR3
LINC02707
AP002008.3
AC084851.2
CARD18
AP001652.1
B3GAT1-DT
FAM222A-AS1
AC078950.1
AC092851.1
AC243972.2
LINC01152
LINC02571
AC073578.1
LINC02387
AP000619.3
AC087235.2
AC148477.2
AC084880.3
PGA5
PLBD1-AS1
AC084880.4
AC084375.1
SLC25A39P2
AC025252.2
SLCO1B3-SLCO1B7
TAS2R38
AC103702.1
LINC02385
FAHD2P1
MGAM
AC073525.1
PPFIA2-AS1
PAFAH1B2P2
LINC02326
LINC01475
AC125603.2
AC084879.1
AC078955.1
AL135878.1
MKRN9P
AC069228.1
AC004801.5
AL589182.1
AL133153.1
AL161668.3
AC005726.1
LINC02313
CRAT37
NBEAP1
AL161668.4
AL389895.1
AL133371.1
LINC00930
LINC01193
AL358334.2
CXADRP2
AL133370.1
NBEAP4
LINC01956
AL355922.4
AL133467.2
LINC01467
AL133371.3
AC021818.1
AC046168.1
AC012414.2
AC100826.1
LINC01169
AC024651.1
GEMIN8P1
AC020687.1
AC074212.1
AC092868.1
AC090877.2
AC092078.1
AC087516.2
AC092078.2
AC007907.1
SLC22A31
LINC01566
FRG2JP
AC023158.1
LINC01992
HOXB7
AC233702.1
LINC02137
AC009119.1
AC000032.1
FRG2GP
AC104024.2
LDC1P
AL353746.1
AC008060.4
AC131902.1
AC012531.1
AC025284.1
AL138918.1
AC009063.2
AC018558.1
ARLNC1
AC023824.3
AP006547.1
AC012414.5
LINC01228
AC007159.1
RNF126P1
AC027130.1
AL031123.2
AP000821.1
LINC01616
AL031710.1
AC011525.1
AL023803.1
AC009132.1
LINC01976
AC037471.2
TMEM249
AL603832.2
AC092376.1
LINC00922
AC009407.1
AC005670.1
SNORD3B-2
SMIM28
AC100791.2
AC129507.4
AL513324.1
TMEM238L
AP005121.1
DLGAP1-AS3
SNORD3A
AC091138.1
RHEX
AC116003.1
SCML2P1
AC104564.4
AC107926.1
AC113554.1
C1QTNF1-AS1
MIR3153
MIR5704
MIR4666A
SNHG25
AP005205.2
GDF10
LINC01443
AKR1B1P7
AC093072.1
AC005180.1
LINC02841
AC007993.2
AC011525.2
AC104365.1
AC008759.1
FAM215A
AC005180.2
LINC00868
AC245748.3
AC011523.1
AC093063.1
ZNF649-AS1
CLEC4GP1
AC006272.1
MTDHP3
AC060814.2
AC022432.1
SLC6A21P
AC008554.1
AC008555.2
ZNF209P
PLA2G4C-AS1
AC010329.2
PLEKHA3P1
ARHGAP19-SLIT1
AL162424.1
AC036176.3
AL133467.4
AC007687.1
AL162413.1
AL353622.1
IGHV1OR15-6
BNIP3P15
GAS2L2
RASL10B
IGLVIVOR22-1
CYTH1P1
AL357518.1
AC100803.4
AL590438.1
AL356277.3
AC009102.2
AC009902.3
AC017048.3
OR51F3P
AC021146.12
OR51F5P
OR51C4P
AC009336.1
AC103702.2
AC147067.2
AL008721.1
AL022324.3
OR51F4P
AL355312.3
AC092535.5
AC010997.5
AL049692.1
H2BC14
LHX1
RNVU1-27
AL031665.1
AC244093.1
AL359314.1
AL355987.5
MIR6832
AC012414.6
AL360181.4
AC020656.2
H2AC12
HMGB1P24
AC026469.1
AL355810.1
H3C11
AC241377.2
AC104237.2
PICSAR
AC245014.3
H2AC14
AC104237.3
YWHAEP7
AL353753.1
H4C5
AC148477.4
AL031663.3
AL589743.3
TOMM40P1
AC083809.1
LHX1-DT
AC008759.3
LINC02351
AL133325.3
NF1P11
LINC02139
MIR6859-1
H2AC4
AL161645.1
POTEB3
LINC02335
H4C2
CU634019.2
LINC01727
OR52R1
AC092435.4
LINC00244
AC104820.1
AC131280.1
AC110285.6
AC011270.2
AP003497.2
FP325330.3
AC073862.3
AC022784.6
AC068787.1
BX324167.2
OR51F1
AC244517.12
AC084759.3
AL161782.1
AC010872.1
AC018470.1
PCAT14
PCAT5
LINC00836
AC060814.4
CTBP1-AS
SCHLAP1
NF1P9
AP003500.1
SNHG4
AL157778.1
DBET
LINC01230
LINC00891
AL592158.1
TEX13D
RHOXF1P2
RHOXF1P3
AC140481.3
AL049767.1
AC074141.1
MS4A19P
AL928596.1
AC141930.2
AD000090.1
AL391650.2
LINC02786
AC073648.6
AP000553.7
AL365394.1
AC000093.1
AC107959.4
AC092723.3
AL121612.2
AC090517.4
LINC02478
BX571818.1
AC091973.1
AC005293.1
AP003398.2
AL162718.2
AL008720.1
LINC02835
AC005999.2
AC092376.3
AC091074.2
AC005100.2
CERNA2
AL591888.1
CR589904.2
PCSEAT
LCAL1
AC244102.3
AC018865.2
AC084277.1
AC024937.3
AC011751.1
AL161945.1
AL138778.1
AC011593.1
AC108690.1
AL353637.2
Z99496.1
AC089985.1
AC011246.1
H3C2
AL022151.1
AL096854.1
AC138409.3
LINC02885
AC092125.2
AL023877.1
AL358232.2
AC072054.1
AC068787.2
AL137018.1
AC087490.1
AL691432.4
AC024651.3
AC008674.1
AL162388.2
AL606500.1
AC116345.4
AC073578.5
AL356737.2
AC055807.1
AC012101.2
AC140121.1
AL353730.1
FP326651.1
AL929091.1
AC007222.2
AC006525.1
AL596442.3
AC069404.1
AC092078.3
AL357139.2
AC004921.2
AC097518.2
AP001994.2
AL450345.2
AL732437.3
AL139381.1
AC093575.1
AC051635.1
AC025839.1
AC096536.3
AL136524.1
AC018714.2
AL135784.1
AL354743.2
AL135926.2
AL161628.1
AC174469.1
AC079768.4
AP001994.3
AC104088.3
AL355338.1
AL157414.4
AP002448.1
AL359987.1
AC008180.3
AL356419.1
C3orf36
AC010980.1
